# Supplementary material for: Phenolphthalein Anilide Based Poly(Ether Sulfone) Block Copolymers Containing Quaternary Ammonium and Imidazolium Cations: Anion Exchange Membrane Materials for Microbial Fuel Cell
Source: Membranes (Basel). 2021 Jun 20;11(6):454. doi: 10.3390/membranes11060454 (PMC8233788; doi:10.3390/membranes11060454)
Supplement: Supplementary file 1 [file membranes-11-00454-s001.zip]

Archive with 1 entries (1 files):
- membranes-1249712-supplementary.pdf
